# Supplementary material for: Facile Fabrication of a Highly Sensitive and Robust Flexible Pressure Sensor with Batten Microstructures
Source: Micromachines (Basel). 2022 Jul 23;13(8):1164. doi: 10.3390/mi13081164 (PMC9329788; doi:10.3390/mi13081164)
Supplement: Supplementary file 1 [file micromachines-13-01164-s001.zip]

Archive with 1 entries (1 files):
- micromachines-1821453-supplementary.pdf
